# Supplementary material for: Reassembly of Nucleosomes at the MLH1 Promoter Initiates Resilencing Following Decitabine Exposure
Source: PLoS Genet. 2013 Jul 25;9(7):e1003636. doi: 10.1371/journal.pgen.1003636 (PMC3723495; doi:10.1371/journal.pgen.1003636)
Supplement: Text S1 — Supplementary references related to primer sequences within supplementary table S1. (TXT) [file pgen.1003636.s004.txt]

SUPPLEMENTAL REFERENCES
28. Vandesompele J, De Preter K, Pattyn F, Poppe B, Van Roy N, et al. (2002) Accurate normalization of real-time quantitative RT-PCR data by geometric averaging of multiple internal control genes. Genome Biol 3: RESEARCH0034.
